# Supplementary material for: Discovery of candidate tumor biomarkers for treatment with intraperitoneal chemotherapy for ovarian cancer
Source: Sci Rep. 2016 Feb 17;6:21591. doi: 10.1038/srep21591 (PMC4756718; doi:10.1038/srep21591)
Supplement: Supplementary Dataset 1 [file srep21591-s2.xls]

## Sheet: Supplementary Dataset 1
TCGA ID	Group
TCGA.04.1514.01	IP
TCGA.04.1525.01	IP
TCGA.04.1654.01	IP
TCGA.04.1655.01	IP
TCGA.13.0725.01	IP
TCGA.13.0751.01	IP
TCGA.13.0757.01	IP
TCGA.13.0762.01	IP
TCGA.13.0765.01	IP
TCGA.13.0766.01	IP
TCGA.13.0768.01	IP
TCGA.13.0792.01	IP
TCGA.13.0794.01	IP
TCGA.13.0799.01	IP
TCGA.13.0800.01	IP
TCGA.13.0801.01	IP
TCGA.13.0883.01	IP
TCGA.13.0884.01	IP
TCGA.13.0885.01	IP
TCGA.13.0886.01	IP
TCGA.13.0887.01	IP
TCGA.13.0894.01	IP
TCGA.13.0905.01	IP
TCGA.13.0906.01	IP
TCGA.13.0908.01	IP
TCGA.13.0910.01	IP
TCGA.13.0912.01	IP
TCGA.13.0913.01	IP
TCGA.13.0916.01	IP
TCGA.13.0921.01	IP
TCGA.13.0923.01	IP
TCGA.13.1403.01	IP
TCGA.13.1404.01	IP
TCGA.13.1408.01	IP
TCGA.13.1410.01	IP
TCGA.13.1412.01	IP
TCGA.13.1481.01	IP
TCGA.13.1483.01	IP
TCGA.13.1487.01	IP
TCGA.13.1489.01	IP
TCGA.13.1497.01	IP
TCGA.13.1499.01	IP
TCGA.13.1500.01	IP
TCGA.13.1505.01	IP
TCGA.13.1506.01	IP
TCGA.13.1507.01	IP
TCGA.13.1817.01	IP
TCGA.13.2059.01	IP
TCGA.13.2060.01	IP
TCGA.13.2061.01	IP
TCGA.20.1684.01	IP
TCGA.23.1024.01	IP
TCGA.23.1029.01	IP
TCGA.23.1116.01	IP
TCGA.23.1118.01	IP
TCGA.23.1120.01	IP
TCGA.23.2643.01	IP
TCGA.24.1416.01	IP
TCGA.24.1425.01	IP
TCGA.24.1428.01	IP
TCGA.24.1470.01	IP
TCGA.24.1843.01	IP
TCGA.24.1844.01	IP
TCGA.24.1845.01	IP
TCGA.24.1847.01	IP
TCGA.24.1920.01	IP
TCGA.29.1690.01	IP
TCGA.29.1703.01	IP
TCGA.29.1769.01	IP
TCGA.29.1783.01	IP
TCGA.29.2428.01	IP
TCGA.29.2434.01	IP
TCGA.31.1944.01	IP
TCGA.36.2530.01	IP
TCGA.36.2532.01	IP
TCGA.36.2545.01	IP
TCGA.36.2547.01	IP
TCGA.42.2582.01	IP
TCGA.42.2587.01	IP
TCGA.42.2589.01	IP
TCGA.61.1725.01	IP
TCGA.61.1737.01	IP
TCGA.61.1738.01	IP
TCGA.61.1900.01	IP
TCGA.61.1903.01	IP
TCGA.61.1904.01	IP
TCGA.61.1995.01	IP
TCGA.61.2000.01	IP
TCGA.61.2003.01	IP
TCGA.61.2113.01	IP
TCGA.04.1331.01	IV
TCGA.04.1332.01	IV
TCGA.04.1336.01	IV
TCGA.04.1342.01	IV
TCGA.04.1343.01	IV
TCGA.04.1347.01	IV
TCGA.04.1348.01	IV
TCGA.04.1349.01	IV
TCGA.04.1361.01	IV
TCGA.04.1362.01	IV
TCGA.04.1364.01	IV
TCGA.04.1365.01	IV
TCGA.04.1367.01	IV
TCGA.04.1369.01	IV
TCGA.04.1371.01	IV
TCGA.04.1516.01	IV
TCGA.04.1517.01	IV
TCGA.04.1530.01	IV
TCGA.04.1536.01	IV
TCGA.04.1542.01	IV
TCGA.04.1638.01	IV
TCGA.04.1644.01	IV
TCGA.04.1646.01	IV
TCGA.04.1648.01	IV
TCGA.04.1651.01	IV
TCGA.04.1652.01	IV
TCGA.09.0364.01	IV
TCGA.09.0365.01	IV
TCGA.09.0366.01	IV
TCGA.09.0367.01	IV
TCGA.09.0369.01	IV
TCGA.09.1659.01	IV
TCGA.09.1661.01	IV
TCGA.09.1662.01	IV
TCGA.09.1664.01	IV
TCGA.09.1665.01	IV
TCGA.09.1666.01	IV
TCGA.09.1667.01	IV
TCGA.09.1668.01	IV
TCGA.09.1669.01	IV
TCGA.09.1670.01	IV
TCGA.09.1672.01	IV
TCGA.09.1673.01	IV
TCGA.09.1674.01	IV
TCGA.09.1675.01	IV
TCGA.09.2044.01	IV
TCGA.09.2045.01	IV
TCGA.09.2049.01	IV
TCGA.09.2050.01	IV
TCGA.09.2051.01	IV
TCGA.09.2053.01	IV
TCGA.09.2054.01	IV
TCGA.09.2055.01	IV
TCGA.09.2056.01	IV
TCGA.10.0925.01	IV
TCGA.10.0926.01	IV
TCGA.10.0927.01	IV
TCGA.10.0930.01	IV
TCGA.10.0931.01	IV
TCGA.10.0933.01	IV
TCGA.10.0934.01	IV
TCGA.10.0935.01	IV
TCGA.10.0936.01	IV
TCGA.10.0937.01	IV
TCGA.10.0938.01	IV
TCGA.13.0714.01	IV
TCGA.13.0717.01	IV
TCGA.13.0720.01	IV
TCGA.13.0723.01	IV
TCGA.13.0724.01	IV
TCGA.13.0726.01	IV
TCGA.13.0727.01	IV
TCGA.13.0755.01	IV
TCGA.13.0758.01	IV
TCGA.13.0761.01	IV
TCGA.13.0764.01	IV
TCGA.13.0791.01	IV
TCGA.13.0793.01	IV
TCGA.13.0795.01	IV
TCGA.13.0797.01	IV
TCGA.13.0802.01	IV
TCGA.13.0803.01	IV
TCGA.13.0804.01	IV
TCGA.13.0805.01	IV
TCGA.13.0807.01	IV
TCGA.13.0888.01	IV
TCGA.13.0889.01	IV
TCGA.13.0890.01	IV
TCGA.13.0891.01	IV
TCGA.13.0893.01	IV
TCGA.13.0897.01	IV
TCGA.13.0899.01	IV
TCGA.13.0900.01	IV
TCGA.13.0901.01	IV
TCGA.13.0903.01	IV
TCGA.13.0904.01	IV
TCGA.13.0911.01	IV
TCGA.13.0919.01	IV
TCGA.13.0920.01	IV
TCGA.13.0924.01	IV
TCGA.13.1405.01	IV
TCGA.13.1407.01	IV
TCGA.13.1409.01	IV
TCGA.13.1411.01	IV
TCGA.13.1477.01	IV
TCGA.13.1482.01	IV
TCGA.13.1484.01	IV
TCGA.13.1485.01	IV
TCGA.13.1488.01	IV
TCGA.13.1491.01	IV
TCGA.13.1492.01	IV
TCGA.13.1494.01	IV
TCGA.13.1495.01	IV
TCGA.13.1496.01	IV
TCGA.13.1498.01	IV
TCGA.13.1501.01	IV
TCGA.13.1504.01	IV
TCGA.13.1509.01	IV
TCGA.13.1510.01	IV
TCGA.13.1511.01	IV
TCGA.13.1512.01	IV
TCGA.13.1819.01	IV
TCGA.13.2057.01	IV
TCGA.13.2065.01	IV
TCGA.13.2066.01	IV
TCGA.13.2071.01	IV
TCGA.20.0987.01	IV
TCGA.20.0990.01	IV
TCGA.20.0991.01	IV
TCGA.20.0996.01	IV
TCGA.20.1682.01	IV
TCGA.20.1683.01	IV
TCGA.20.1685.01	IV
TCGA.20.1686.01	IV
TCGA.20.1687.01	IV
TCGA.23.1021.01	IV
TCGA.23.1022.01	IV
TCGA.23.1023.01	IV
TCGA.23.1026.01	IV
TCGA.23.1027.01	IV
TCGA.23.1028.01	IV
TCGA.23.1030.01	IV
TCGA.23.1031.01	IV
TCGA.23.1110.01	IV
TCGA.23.1111.01	IV
TCGA.23.1113.01	IV
TCGA.23.1114.01	IV
TCGA.23.1117.01	IV
TCGA.23.1119.01	IV
TCGA.23.1121.01	IV
TCGA.23.1122.01	IV
TCGA.23.1124.01	IV
TCGA.23.1809.01	IV
TCGA.23.2072.01	IV
TCGA.23.2077.01	IV
TCGA.23.2078.01	IV
TCGA.23.2079.01	IV
TCGA.23.2081.01	IV
TCGA.23.2084.01	IV
TCGA.24.0966.01	IV
TCGA.24.0968.01	IV
TCGA.24.0970.01	IV
TCGA.24.0975.01	IV
TCGA.24.0979.01	IV
TCGA.24.0980.01	IV
TCGA.24.0982.01	IV
TCGA.24.1103.01	IV
TCGA.24.1104.01	IV
TCGA.24.1105.01	IV
TCGA.24.1413.01	IV
TCGA.24.1417.01	IV
TCGA.24.1418.01	IV
TCGA.24.1419.01	IV
TCGA.24.1423.01	IV
TCGA.24.1424.01	IV
TCGA.24.1426.01	IV
TCGA.24.1427.01	IV
TCGA.24.1430.01	IV
TCGA.24.1431.01	IV
TCGA.24.1434.01	IV
TCGA.24.1435.01	IV
TCGA.24.1436.01	IV
TCGA.24.1463.01	IV
TCGA.24.1464.01	IV
TCGA.24.1466.01	IV
TCGA.24.1467.01	IV
TCGA.24.1469.01	IV
TCGA.24.1474.01	IV
TCGA.24.1544.01	IV
TCGA.24.1545.01	IV
TCGA.24.1546.01	IV
TCGA.24.1548.01	IV
TCGA.24.1549.01	IV
TCGA.24.1550.01	IV
TCGA.24.1551.01	IV
TCGA.24.1552.01	IV
TCGA.24.1553.01	IV
TCGA.24.1555.01	IV
TCGA.24.1556.01	IV
TCGA.24.1557.01	IV
TCGA.24.1558.01	IV
TCGA.24.1560.01	IV
TCGA.24.1562.01	IV
TCGA.24.1563.01	IV
TCGA.24.1564.01	IV
TCGA.24.1565.01	IV
TCGA.24.1567.01	IV
TCGA.24.1603.01	IV
TCGA.24.1604.01	IV
TCGA.24.1614.01	IV
TCGA.24.1616.01	IV
TCGA.24.1842.01	IV
TCGA.24.1846.01	IV
TCGA.24.1849.01	IV
TCGA.24.1850.01	IV
TCGA.24.1852.01	IV
TCGA.24.1923.01	IV
TCGA.24.1924.01	IV
TCGA.24.1927.01	IV
TCGA.24.1928.01	IV
TCGA.24.1930.01	IV
TCGA.24.2020.01	IV
TCGA.24.2023.01	IV
TCGA.24.2024.01	IV
TCGA.24.2026.01	IV
TCGA.24.2027.01	IV
TCGA.24.2029.01	IV
TCGA.24.2030.01	IV
TCGA.24.2033.01	IV
TCGA.24.2035.01	IV
TCGA.24.2036.01	IV
TCGA.24.2254.01	IV
TCGA.24.2260.01	IV
TCGA.24.2267.01	IV
TCGA.24.2280.01	IV
TCGA.24.2281.01	IV
TCGA.24.2288.01	IV
TCGA.24.2289.01	IV
TCGA.24.2290.01	IV
TCGA.24.2293.01	IV
TCGA.24.2295.01	IV
TCGA.24.2297.01	IV
TCGA.24.2298.01	IV
TCGA.25.1313.01	IV
TCGA.25.1314.01	IV
TCGA.25.1315.01	IV
TCGA.25.1316.01	IV
TCGA.25.1317.01	IV
TCGA.25.1318.01	IV
TCGA.25.1319.01	IV
TCGA.25.1320.01	IV
TCGA.25.1321.01	IV
TCGA.25.1322.01	IV
TCGA.25.1323.01	IV
TCGA.25.1324.01	IV
TCGA.25.1326.01	IV
TCGA.25.1328.01	IV
TCGA.25.1623.01	IV
TCGA.25.1625.01	IV
TCGA.25.1626.01	IV
TCGA.25.1628.01	IV
TCGA.25.1630.01	IV
TCGA.25.1632.01	IV
TCGA.25.1633.01	IV
TCGA.25.1634.01	IV
TCGA.25.1635.01	IV
TCGA.25.1870.01	IV
TCGA.25.1871.01	IV
TCGA.25.1877.01	IV
TCGA.25.1878.01	IV
TCGA.25.2042.01	IV
TCGA.25.2391.01	IV
TCGA.25.2393.01	IV
TCGA.25.2398.01	IV
TCGA.25.2399.01	IV
TCGA.25.2400.01	IV
TCGA.25.2404.01	IV
TCGA.25.2408.01	IV
TCGA.25.2409.01	IV
TCGA.29.1688.01	IV
TCGA.29.1691.01	IV
TCGA.29.1692.01	IV
TCGA.29.1693.01	IV
TCGA.29.1694.01	IV
TCGA.29.1696.01	IV
TCGA.29.1697.01	IV
TCGA.29.1698.01	IV
TCGA.29.1701.01	IV
TCGA.29.1702.01	IV
TCGA.29.1704.01	IV
TCGA.29.1705.01	IV
TCGA.29.1707.01	IV
TCGA.29.1710.01	IV
TCGA.29.1711.01	IV
TCGA.29.1761.01	IV
TCGA.29.1762.01	IV
TCGA.29.1763.01	IV
TCGA.29.1764.01	IV
TCGA.29.1766.01	IV
TCGA.29.1768.01	IV
TCGA.29.1770.01	IV
TCGA.29.1771.01	IV
TCGA.29.1774.01	IV
TCGA.29.1775.01	IV
TCGA.29.1776.01	IV
TCGA.29.1777.01	IV
TCGA.29.1778.01	IV
TCGA.29.1781.01	IV
TCGA.29.1784.01	IV
TCGA.29.1785.01	IV
TCGA.29.2414.01	IV
TCGA.29.2425.01	IV
TCGA.29.2427.01	IV
TCGA.29.2429.01	IV
TCGA.29.2431.01	IV
TCGA.29.2432.01	IV
TCGA.29.2436.01	IV
TCGA.30.1714.01	IV
TCGA.30.1718.01	IV
TCGA.30.1853.01	IV
TCGA.30.1856.01	IV
TCGA.30.1859.01	IV
TCGA.30.1860.01	IV
TCGA.30.1866.01	IV
TCGA.30.1880.01	IV
TCGA.30.1887.01	IV
TCGA.30.1891.01	IV
TCGA.30.1892.01	IV
TCGA.31.1946.01	IV
TCGA.31.1950.01	IV
TCGA.31.1951.01	IV
TCGA.31.1953.01	IV
TCGA.31.1955.01	IV
TCGA.31.1956.01	IV
TCGA.31.1959.01	IV
TCGA.36.1568.01	IV
TCGA.36.1570.01	IV
TCGA.36.1571.01	IV
TCGA.36.1574.01	IV
TCGA.36.1576.01	IV
TCGA.36.1577.01	IV
TCGA.36.1578.01	IV
TCGA.36.1580.01	IV
TCGA.36.1581.01	IV
TCGA.36.2529.01	IV
TCGA.36.2534.01	IV
TCGA.36.2537.01	IV
TCGA.36.2538.01	IV
TCGA.36.2540.01	IV
TCGA.36.2542.01	IV
TCGA.36.2544.01	IV
TCGA.36.2548.01	IV
TCGA.36.2549.01	IV
TCGA.36.2551.01	IV
TCGA.36.2552.01	IV
TCGA.42.2588.01	IV
TCGA.42.2590.01	IV
TCGA.57.1582.01	IV
TCGA.57.1583.01	IV
TCGA.61.1722.01	IV
TCGA.61.1727.01	IV
TCGA.61.1728.01	IV
TCGA.61.1733.01	IV
TCGA.61.1734.01	IV
TCGA.61.1736.01	IV
TCGA.61.1741.01	IV
TCGA.61.1743.01	IV
TCGA.61.1895.01	IV
TCGA.61.1899.01	IV
TCGA.61.1901.01	IV
TCGA.61.1906.01	IV
TCGA.61.1907.01	IV
TCGA.61.1910.01	IV
TCGA.61.1911.01	IV
TCGA.61.1913.01	IV
TCGA.61.1914.01	IV
TCGA.61.1915.01	IV
TCGA.61.1918.01	IV
TCGA.61.1998.01	IV
TCGA.61.2002.01	IV
TCGA.61.2008.01	IV
TCGA.61.2009.01	IV
TCGA.61.2017.01	IV
TCGA.61.2018.01	IV
TCGA.61.2088.01	IV
TCGA.61.2092.01	IV
TCGA.61.2095.01	IV
TCGA.61.2096.01	IV
TCGA.61.2097.01	IV
TCGA.61.2098.01	IV
TCGA.61.2101.01	IV
TCGA.61.2102.01	IV
TCGA.61.2104.01	IV
TCGA.61.2109.01	IV
TCGA.61.2110.01	IV
TCGA.61.2111.01	IV
TCGA.61.2612.01	IV
TCGA.61.2613.01	IV
