# Supplementary material for: Discovery of candidate tumor biomarkers for treatment with intraperitoneal chemotherapy for ovarian cancer
Source: Sci Rep. 2016 Feb 17;6:21591. doi: 10.1038/srep21591 (PMC4756718; doi:10.1038/srep21591)
Supplement: Supplementary Dataset 2 [file srep21591-s3.xls]

## Sheet: DAVID report
ID	Gene Name	KEGG_PATHWAY
AASS	aminoadipate-semialdehyde synthase	hsa00300:Lysine biosynthesis,hsa00310:Lysine degradation,
ALPI	alkaline phosphatase, intestinal	hsa00790:Folate biosynthesis,
APC2	adenomatosis polyposis coli 2	hsa04310:Wnt signaling pathway,hsa04810:Regulation of actin cytoskeleton,hsa05200:Pathways in cancer,hsa05210:Colorectal cancer,hsa05213:Endometrial cancer,hsa05217:Basal cell carcinoma,
ASPA	aspartoacylase (Canavan disease)	hsa00250:Alanine, aspartate and glutamate metabolism,hsa00340:Histidine metabolism,
BCAT1	branched chain aminotransferase 1, cytosolic	hsa00280:Valine, leucine and isoleucine degradation,hsa00290:Valine, leucine and isoleucine biosynthesis,hsa00770:Pantothenate and CoA biosynthesis,
CD82	CD82 molecule	hsa04115:p53 signaling pathway,
CHST1	carbohydrate (keratan sulfate Gal-6) sulfotransferase 1	hsa00533:Keratan sulfate biosynthesis,
CMA1	chymase 1, mast cell	hsa04614:Renin-angiotensin system,
DAO	D-amino-acid oxidase	hsa00260:Glycine, serine and threonine metabolism,hsa00330:Arginine and proline metabolism,hsa00472:D-Arginine and D-ornithine metabolism,
DGAT1	diacylglycerol O-acyltransferase homolog 1 (mouse)	hsa00561:Glycerolipid metabolism,hsa00830:Retinol metabolism,
FBP2	fructose-1,6-bisphosphatase 2	hsa00010:Glycolysis / Gluconeogenesis,hsa00030:Pentose phosphate pathway,hsa00051:Fructose and mannose metabolism,hsa04910:Insulin signaling pathway,
FBXO2	F-box protein 2	hsa04120:Ubiquitin mediated proteolysis,
FUT8	fucosyltransferase 8 (alpha (1,6) fucosyltransferase)	hsa00510:N-Glycan biosynthesis,hsa00533:Keratan sulfate biosynthesis,
FUT9	fucosyltransferase 9 (alpha (1,3) fucosyltransferase)	hsa00601:Glycosphingolipid biosynthesis,hsa00603:Glycosphingolipid biosynthesis,
FZD4	frizzled homolog 4 (Drosophila)	hsa04310:Wnt signaling pathway,hsa04916:Melanogenesis,hsa05200:Pathways in cancer,hsa05210:Colorectal cancer,hsa05217:Basal cell carcinoma,
FZD5	frizzled homolog 5 (Drosophila)	hsa04310:Wnt signaling pathway,hsa04916:Melanogenesis,hsa05200:Pathways in cancer,hsa05210:Colorectal cancer,hsa05217:Basal cell carcinoma,
GCNT1	glucosaminyl (N-acetyl) transferase 1, core 2 (beta-1,6-N-acetylglucosaminyltransferase)	hsa00512:O-Glycan biosynthesis,
GCNT4	glucosaminyl (N-acetyl) transferase 4, core 2 (beta-1,6-N-acetylglucosaminyltransferase)	hsa00512:O-Glycan biosynthesis,
GPAA1	glycosylphosphatidylinositol anchor attachment protein 1 homolog (yeast)	hsa00563:Glycosylphosphatidylinositol(GPI)-anchor biosynthesis,
GPI	glucose phosphate isomerase	hsa00010:Glycolysis / Gluconeogenesis,hsa00030:Pentose phosphate pathway,hsa00500:Starch and sucrose metabolism,hsa00520:Amino sugar and nucleotide sugar metabolism,
HLCS	holocarboxylase synthetase (biotin-(proprionyl-Coenzyme A-carboxylase (ATP-hydrolysing)) ligase)	hsa00780:Biotin metabolism,
MTHFR	5,10-methylenetetrahydrofolate reductase (NADPH)	hsa00670:One carbon pool by folate,hsa00680:Methane metabolism,
NANS	N-acetylneuraminic acid synthase	hsa00520:Amino sugar and nucleotide sugar metabolism,
NCAM2	neural cell adhesion molecule 2	hsa04514:Cell adhesion molecules (CAMs),hsa05020:Prion diseases,
NRG1	neuregulin 1	hsa04012:ErbB signaling pathway,
PAH	phenylalanine hydroxylase	hsa00360:Phenylalanine metabolism,hsa00400:Phenylalanine, tyrosine and tryptophan biosynthesis,
PER1	period homolog 1 (Drosophila)	hsa04710:Circadian rhythm,
PLA2G2F	phospholipase A2, group IIF	hsa00564:Glycerophospholipid metabolism,hsa00565:Ether lipid metabolism,hsa00590:Arachidonic acid metabolism,hsa00591:Linoleic acid metabolism,hsa00592:alpha-Linolenic acid metabolism,hsa04010:MAPK signaling pathway,hsa04270:Vascular smooth muscle contraction,hsa04370:VEGF signaling pathway,hsa04664:Fc epsilon RI signaling pathway,hsa04730:Long-term depression,hsa04912:GnRH signaling pathway,
PYCR1	pyrroline-5-carboxylate reductase 1	hsa00330:Arginine and proline metabolism,
RPE65	retinal pigment epithelium-specific protein 65kDa	hsa00830:Retinol metabolism,
SLC2A4	solute carrier family 2 (facilitated glucose transporter), member 4	hsa04910:Insulin signaling pathway,hsa04920:Adipocytokine signaling pathway,hsa04930:Type II diabetes mellitus,
ST3GAL1	ST3 beta-galactoside alpha-2,3-sialyltransferase 1	hsa00512:O-Glycan biosynthesis,hsa00533:Keratan sulfate biosynthesis,hsa00603:Glycosphingolipid biosynthesis,hsa00604:Glycosphingolipid biosynthesis,
ST6GAL1	ST6 beta-galactosamide alpha-2,6-sialyltranferase 1	hsa00510:N-Glycan biosynthesis,
STT3A	STT3, subunit of the oligosaccharyltransferase complex, homolog A (S. cerevisiae)	hsa00510:N-Glycan biosynthesis,
SUCLG2	similar to sucb; succinate-CoA ligase, GDP-forming, beta subunit	hsa00020:Citrate cycle (TCA cycle),hsa00640:Propanoate metabolism,
THPO	thrombopoietin	hsa04640:Hematopoietic cell lineage,
TSHR	thyroid stimulating hormone receptor	hsa04080:Neuroactive ligand-receptor interaction,hsa05320:Autoimmune thyroid disease,
UGDH	UDP-glucose dehydrogenase	hsa00040:Pentose and glucuronate interconversions,hsa00053:Ascorbate and aldarate metabolism,hsa00500:Starch and sucrose metabolism,hsa00520:Amino sugar and nucleotide sugar metabolism,
